# Supplementary material for: Nitrogen dioxide levels estimated from land use regression models several years apart and association with mortality in a large cohort study
Source: Environ Health. 2012 Jul 18;11:48. doi: 10.1186/1476-069X-11-48 (PMC3407745; doi:10.1186/1476-069X-11-48)
Supplement: Additional file 1: — Table S1. Description of land-use and traffic variables and mean and standard deviation (SD) of NO2 measures in 1995/96 and 2007. [file 1476-069X-11-48-S1.xls]

## Sheet: Tab online
Online Table. Description of land-use and traffic variables and mean and standard deviation (SD) of NO2 measures in 1995/96 and 2007
	1996									2007
Land-use and traffic variables	N. of	%	mean	SD	min	max	NO2			N. of	%	mean	SD	min	max	NO2
	sites						mean	SD		sites						mean	SD
Total number of sites	67						45.4	6.5		78						44.6	11
Categorical variables
Proximity to a green urban area
No	57	85.1					45.5	6.9		65	83.33					44.9729	11.1734
Yes	10	14.9					44.8	4		13	16.67					42.5656	10.278
Continuous variables
Altitude (m)	67		48.7205	24.2392	6.85749	122.219	45.4	6.5		78		47.8053	22.9087	6.85749	122.219	44.6	11
GIS Coordinate x (m)	67		292022	6919.25	272932	307470	45.4	6.5		78		292254	6681.25	272932	307470	44.6	11
GIS Coordinate y (m)	67		4639147	5876.54	4624078	4653471	45.4	6.5		78		4639611	5670.18	4624078	4653471	44.6	11
Distance from the city centre (m)	67		7832.84	5069.67	774.732	24710.3				78		7401.74	5051.1	171.608	24710.3
Number of residents in the census block	67		699.187	366.96	71	1903	45.4	6.5		78		662.897	480.115	8	2821	44.6	11
Size of the census block (m2)	67		124109	196554	7882.12	1340521	45.4	6.5		78		143863	247773	7882.12	1340521	44.6	11
Population density	67		0.0126152	0.0123232	0.0004692	0.0770097	45.4	6.5		78		0.011437	0.0108328	2.76e-05	0.0664795	44.6	11
Inverse population density (m2 per person)	67		207.588	322.182	12.9854	2131.19	45.4	6.5		78		1128.89	4441.93	15.0422	36296.8	44.6	11
Meters of high traffic road in a 150m buffer	67		95.4567	168.937	0	729.974	45.4	6.5		78		120.427	195.947	0	826.609	44.6	11
Traffic density in a 150m buffer (cars/m)	67		52.3256	74.4225	0	360.538	45.4	6.5		78		59.1876	78.1676	0	360.538	44.6	11
Distance from the closest high traffic road (m)	67		239.249	186.936	1.6095	946.11	45.4	6.5		78		228.498	191.301	1.6095	946.11	44.6	11
